# Supplementary material for: Extended cost-effectiveness analysis of interventions to improve uptake of diabetes services in South Africa
Source: Health Policy Plan. 2024 Jan 22;39(3):253–67. doi: 10.1093/heapol/czae001 (PMC10929771; doi:10.1093/heapol/czae001)
Supplement: czae001_Supp [file czae001_supp.zip]

Archive with 1 entries (1 files):
- Supplementary appendix_revised_proof.pdf
